# Supplementary material for: Predictors of Burnout and Well-Being Among Veterinarians in Slovenia
Source: Vet Sci. 2025 Apr 20;12(4):387. doi: 10.3390/vetsci12040387 (PMC12030772; doi:10.3390/vetsci12040387)
Supplement: Supplementary file 1 [file vetsci-12-00387-s001.zip]

Archive with 1 entries (1 files):
- vetsci-3536103-supplementary.pdf
